# Supplementary material for: Biocontrol Efficiency of Endophytic Fungi Against Stem-Rot in Cymbidium goeringii
Source: Microorganisms. 2026 Mar 27;14(4):758. doi: 10.3390/microorganisms14040758 (PMC13119494; doi:10.3390/microorganisms14040758)
Supplement: Supplementary file 1 [file microorganisms-14-00758-s001.zip]

Archive with 1 entries (1 files):
- microorganisms-4176033-supplementary.pdf
